# Supplementary material for: Polymorphic Variants of SCN1A and EPHX1 Influence Plasma Carbamazepine Concentration, Metabolism and Pharmacoresistance in a Population of Kosovar Albanian Epileptic Patients
Source: PLoS One. 2015 Nov 10;10(11):e0142408. doi: 10.1371/journal.pone.0142408 (PMC4640545; doi:10.1371/journal.pone.0142408)
Supplement: S1 Dataset — (XLSX) [file pone.0142408.s001.xlsx]

## Sheet: Patients
Patient number (SNP order)	Gender	Weight	Age	CBZ (daily dose)	CBZ (daily dose)/Body wight	CBZ (FPIA)	CBZ (HPLC)	CDRCBZ	CBZE	CDRCBZE	CBZD	CDRCBZD	CBZE/CBZ	CBZD/CBZ	CBZD/CBZE	Patient response to therapy	SNP1 [1/3][VIC/FAM]	SNP2 [1/3] [FAM/VIC]	SNP3 [1/3] [FAM/VIC]	SNP4 [1/3] [VIC/FAM]	SNP5 [1/3] [FAM/VIC]
24	1	85	54	500	5.88235	3.2	3.53449	0.600864	0.392648	0.0667502	0.465015	0.0790525	0.11109	0.131565	1.1843	1	1	3	3	2	2
230	0	66	17	800	12.1212	6.1	7.78642	0.642379	0.513517	0.0423652	0.63799	0.0526342	0.0659504	0.0819363	1.24239	0	1	3	2	1	2
96	0	70	27	400	5.71429	9.1	8.10156	1.41777	1.07748	0.18856	1.98107	0.346688	0.132997	0.24453	1.83861	0	1	3	2	1	2
99	1	89	30	600	6.74157	5.12	4.85209	0.719727	0.10595	0.0157159	0.678195	0.100599	0.0218359	0.139774	6.40108	0	1	2	2	1	3
3	1	64	40	1000	15.625	8.69	8.43422	0.53979	0.142288	0.00910645	1.23595	0.0791007	0.0168704	0.14654	8.68623	1	1	2	1	2	2
30	1	90	32	600	6.66667	6.73	6.70184	1.00528	0.396218	0.0594327	4.01984	0.602977	0.0591208	0.599812	10.1455	0	1	2	1	1	3
46	1	67	40	400	5.97015	4.9	5.62067	0.941463	0.374967	0.062807	0.672803	0.112695	0.0667122	0.119702	1.7943	0	1	3	3	1	2
110	1	60	17	800	13.3333	6.9	8.73484	0.655113	0.915427	0.068657	2.02827	0.152121	0.104802	0.232205	2.21566	0	1	2	2	2	3
235	0	57	25	400	7.01754	6	7.5	1.06875	0.316099	0.0450441	0.503728	0.0717812	0.0421465	0.0671637	1.59358	0	1	3	2	1	1
97	1	50	15	400	8	8.64	7.44991	0.931239	0.61876	0.077345	2.29141	0.286426	0.083056	0.307575	3.70323	0	1	2	1	2	1
127	0	70	17	400	5.71429	6.48	5.92396	1.03669	1.161	0.203176	2.0441	0.357718	0.195984	0.345057	1.76063	0	1	2	3	1	2
11	0	40	13	400	10	5.97	9.31568	0.931568	1.01707	0.101707	3.22866	0.322866	0.109178	0.346584	3.17449	1	1	2	3	1	2
20	1	83	19	600	7.22892	5.82	5.0204	0.694488	0.18	0.0249	0.5	0.0691667	0.0358537	0.0995937	2.77778	0	1	3	3	2	3
233	1	22	9	300	13.6364	5.3	8.35	0.612333	0.53	0.0388667	1.35	0.099	0.0634731	0.161677	2.54717	0	1	2	1	3	1
68	0	60	43	600	10	5.71	6.05735	0.605735	1.08462	0.108462	3.35111	0.335111	0.179059	0.553231	3.08965	0	1	3	1	1	1
95	1	85	36	65	0.764706	1.2	2.39876	3.13684	0.6019	0.7871	0.1	0.130769	0.250921	0.0416882	0.166141	0	1	1	1	1	1
69	1	75	33	400	5.33333	6	5.67343	1.06377	0.343041	0.0643202	0.755448	0.141647	0.0604645	0.133156	2.20221	1	1	1	2	3	2
79	1	80	55	800	10	6.37	7.86042	0.786042	0.448149	0.0448149	0.698841	0.0698841	0.0570133	0.0889063	1.5594	0	1	3	1	2	2
31	0	68	57	400	5.88235	3.41	4.1557	0.706469	0.921624	0.156676	2.01124	0.341911	0.221773	0.483971	2.18228	0	1	3	2	2	1
9	0	68	44	600	8.82353	6.4	7.03471	0.797267	1.19293	0.135199	1.77558	0.201232	0.169578	0.252403	1.48842	0	1	3	1	1	2
100	1	90	30	600	6.66667	8.53	7.92898	1.18935	0.53	0.0795	2.77059	0.415588	0.0668434	0.349426	5.22753	1	1	3	2	2	2
131	1	82	50	400	4.87805	5.56	6.34739	1.30122	1.02272	0.209658	1.55798	0.319387	0.161125	0.245452	1.52337	0	1	2	3	2	2
71	0	60	30	1200	20	7.5	9.58981	0.479491	1.01848	0.050924	3.10719	0.15536	0.106204	0.32401	3.05081	1	1	3	2	2	2
54	0	68	33	400	5.88235	4.23	4.00384	0.680654	0.214089	0.0363951	0.862239	0.146581	0.0534709	0.215353	4.02748	0	1	2	2	1	1
44	1	70	41	500	7.14286	7.36	5.79464	0.811249	1.07048	0.149867	0.670968	0.0939355	0.184736	0.115791	0.626792	1	1	2	2	2	1
60	0	62	15	400	6.45161	7	6.63061	1.02774	0.72956	0.113082	1.75562	0.272121	0.110029	0.264775	2.40641	0	1	2	3	2	1
21	0	70	21	600	8.57143	4.6	5.06109	0.59046	0.13	0.0151667	0.26	0.0303333	0.0256862	0.0513724	2	0	1	2	1	1	2
63	0	58	18	300	5.17241	10.35	11.6	2.24267	2.5	0.483333	2	0.386667	0.215517	0.172414	0.8	0	1	3	3	1	1
118	1	125	56	400	3.2	7.5	8.28108	2.58784	0.294949	0.0921716	1.94638	0.608242	0.0356173	0.235039	6.59902	0	1	2	1	1	2
49	0	80	58	400	5	6.5	6.10423	1.22085	0.297711	0.0595422	2.59819	0.519638	0.0487712	0.425637	8.72722	0	1	3	2	1	1
14	1	85	56	600	7.05882	6.1	7.81525	1.10716	0.201089	0.0284877	2.15892	0.305848	0.0257304	0.276245	10.7361	1	1	3	2	1	1
10	1	80	50	1200	15	17.81	15.0877	1.00585	1.1	0.0733333	2.8857	0.19238	0.0729072	0.191262	2.62336	1	1	1	2	1	2
114	1	90	60	200	2.22222	4.6	6.6509	2.9929	0.121172	0.0545275	0.687715	0.309472	0.0182189	0.103402	5.67551	0	1	3	2	2	2
89	0	45	13	400	8.88889	5.83	6.85476	0.771161	1.60063	0.180071	2.35174	0.264571	0.233507	0.343082	1.46926	0	1	1	2	1	3
101	0	80	49	400	5	1.56	4.19724	0.839449	0.66764	0.133528	0.1	0.02	0.159066	0.0238252	0.149781	0	1	3	2	2	2
74	1	71	70	800	11.2676	15.02	15.2673	1.35497	2.65003	0.23519	4.67045	0.414503	0.173576	0.305912	1.76241	1	1	3	2	1	1
38	0	60	39	800	13.3333	13.25	12.7981	0.959854	1.72292	0.129219	3.89436	0.292077	0.134623	0.304293	2.26033	0	1	2	2	1	1
103	0	50	25	100	2	2.45	3.22843	1.61421	0.0939607	0.0469804	0.288139	0.14407	0.0291042	0.0892507	3.06659	0	1	3	2	1	1
129	1	64	46	800	12.5	8.71	8.61555	0.689244	0.935263	0.074821	2.59538	0.20763	0.108555	0.301243	2.77502	1	1	2	1	2	1
4	0	56	13	200	3.57143	0.95	1.24423	0.348385	0.1	0.028	0.334538	0.0936706	0.0803708	0.268871	3.34538	0	1	2	2	1	1
52	1	58	22	600	10.3448	4.7	4.59302	0.443992	0.639674	0.0618352	0.882485	0.0853068	0.139271	0.192136	1.37958	0	1	3	1	2	2
50	1	65	48	400	6.15385	2.57	3.46091	0.562399	0.192502	0.0312815	1.1591	0.188353	0.0556216	0.33491	6.02123	1	1	3	2	2	1
83	0	60	21	600	10	7.75	7.28097	0.728097	1.15908	0.115908	1.9739	0.19739	0.159194	0.271105	1.70299	1	1	3	3	1	1
105	0	50	33	400	8	5.1	7.55	0.94375	0.76	0.095	1.44	0.18	0.100662	0.190728	1.89474	1	1	2	2	1	1
113	1	65	22	600	9.23077	7.3	9.14043	0.990213	0.575249	0.0623186	0.717022	0.0776774	0.0629345	0.0784451	1.24646	0	2	2	2	1	2
117	1	72	53	400	5.55556	3.7	5.65987	1.01878	0.7	0.126	0.178481	0.0321266	0.123678	0.0315345	0.254973	0	2	1	1	2	2
124	0	64	26	600	9.375	6.05	7.51292	0.801378	0.595388	0.063508	1.02288	0.109108	0.0792485	0.13615	1.71801	0	2	1	2	2	1
72	1	65	33	200	3.07692	4.81	6.62495	2.15311	0.450304	0.146349	0.684102	0.222333	0.067971	0.103261	1.5192	1	2	2	3	2	1
239	1	70	21	200	2.85714	6.5	9	3.15	0.99	0.3465	1.26	0.441	0.11	0.14	1.27273	0	1	3	2	1	2
240	1	65	22	400	6.15385	5.8	6.57507	1.06845	0.81894	0.133078	2.23136	0.362596	0.124552	0.339367	2.72469	1	2	2	2	1	1
55	0	70	50	600	8.57143	9.22	8.55105	0.997622	0.767885	0.0895866	4.23962	0.494622	0.0898001	0.495801	5.52116	0	2	2	2	1	1
61	1	78	55	300	3.84615	7.68	6.88787	1.79085	0.396285	0.103034	1.57072	0.408386	0.0575338	0.228041	3.9636	0	2	2	3	1	2
120	1	80	29	600	7.5	7.85	7.94853	1.0598	0.850395	0.113386	2.52002	0.336002	0.106988	0.317042	2.96335	0	2	1	2	2	1
15	1	75	26	400	5.33333	3.8	7.12441	1.33583	0.540998	0.101437	2.5398	0.476213	0.0759359	0.356493	4.69466	0	2	2	2	2	2
88	1	100	17	200	2	2.78	3.92279	1.96139	0.299024	0.149512	0.07	0.035	0.0762274	0.0178444	0.234095	0	2	2	1	2	1
25	0	85	24	800	9.41176	4	6.14139	0.652523	0.252583	0.0268369	3.27707	0.348189	0.0411279	0.533604	12.9742	1	2	2	2	1	1
126	0	60	22	800	13.3333	10.84	9.54902	0.716176	1.41918	0.106438	3.34549	0.250912	0.14862	0.350349	2.35735	1	2	2	1	1	1
130	0	60	22	600	10	3.7	5.39481	0.539481	0.06	0.006	0.33	0.033	0.0111218	0.0611699	5.5	0	2	1	3	2	1
73	0	60	25	600	10	6.2	5.27915	0.527915	0.573194	0.0573194	2.61023	0.261023	0.108577	0.494441	4.55383	0	2	1	2	1	2
47	0	60	50	400	6.66667	6.39	5.9246	0.888691	0.293333	0.0439999	2.02351	0.303527	0.0495109	0.341544	6.89836	1	2	2	3	2	1
125	1	22	4	400	18.1818	6.3	10	0.55	0.986958	0.0542827	2.43978	0.134188	0.0986958	0.243978	2.47202	0	2	2	3	2	2
41	1	74	33	600	8.10811	4	5.27627	0.65074	0.44111	0.0544036	0.423893	0.0522801	0.0836027	0.0803395	0.960968	0	2	2	2	1	3
23	1	70	40	600	8.57143	6.92	8.07475	0.942055	0.841538	0.0981794	3.03573	0.354169	0.104218	0.375953	3.60736	1	2	2	2	1	1
12	0	50	15	400	8	6.49	8.28674	1.03584	1.04549	0.130686	3.74249	0.467811	0.126164	0.451624	3.57965	0	2	2	3	2	1
40	1	110	50	1200	10.9091	8.15	7.8617	0.720656	0.843963	0.0773633	1.8444	0.16907	0.107351	0.234606	2.18541	1	2	2	1	2	2
122	1	55	16	400	7.27273	5.99	6	0.825	0.25	0.034375	1.5	0.20625	0.0416667	0.25	6	1	2	1	2	2	2
22	0	54	36	400	7.40741	3.96	4.42738	0.597696	1.10072	0.148597	1.49822	0.20226	0.248617	0.338399	1.36113	0	2	1	2	1	1
62	1	74	17	600	8.10811	10.6	10.54	1.29993	0.38	0.0468667	1.43	0.176367	0.0360531	0.135674	3.76316	0	2	2	1	3	1
78	1	82	25	800	9.7561	11.23	10.4102	1.06704	0.944693	0.096831	2.5398	0.26033	0.090747	0.243973	2.6885	0	2	2	2	2	2
237	0	42	17	300	7.14286	4.5	6.64	0.9296	0.9	0.126	0.73	0.1022	0.135542	0.10994	0.811111	1	2	2	3	1	2
119	1	60	22	150	2.5	6.1	7.31931	2.92772	0.872656	0.349062	2.80781	1.12312	0.119227	0.383617	3.21755	0	2	2	3	1	2
1	0	46	15	300	6.52174	1.63	2.22309	0.340874	0.19	0.0291333	0.7	0.107333	0.0854667	0.314877	3.68421	0	2	2	3	1	1
8	0	65	24	800	12.3077	9.92	8.16425	0.663345	1.43022	0.116206	3.81653	0.310093	0.175181	0.467469	2.66848	0	2	1	2	1	1
232	1	74	18	400	5.40541	5.9	7.97394	1.47518	1.21465	0.224711	3.2742	0.605728	0.152328	0.410613	2.69559	0	1	2	2	1	1
32	1	81	33	1300	16.0494	5.38	7.33768	0.457194	1.32885	0.0827978	6.26181	0.390159	0.1811	0.853378	4.71219	0	2	2	2	1	2
45	0	54	24	400	7.40741	6.23	5.77894	0.780157	0.436328	0.0589043	1.46874	0.19828	0.0755031	0.254154	3.36614	0	2	2	2	1	2
109	0	75	45	400	5.33333	5.11	4.60968	0.864314	0.896871	0.168163	1.09377	0.205082	0.194563	0.237277	1.21954	0	2	1	1	2	1
86	0	72	55	600	8.33333	2.38	2.89897	0.347877	0.0687698	0.00825238	1.02472	0.122966	0.0237221	0.353476	14.9007	0	2	2	1	1	2
116	1	90	65	400	4.44444	6.2	6.6038	1.48586	0.72178	0.162401	2.45211	0.551725	0.109298	0.371318	3.39731	0	2	1	1	2	2
39	1	70	50	600	8.57143	4.26	4.30478	0.502225	0.6453	0.075285	0.1	0.0116667	0.149903	0.02323	0.154967	1	2	2	2	1	2
231	1	62	45	800	12.9032	6.6	9.37164	0.726302	1.20805	0.0936241	2.06332	0.159907	0.128905	0.220166	1.70797	1	2	2	2	1	2
16	1	70	18	200	2.85714	1.77	2.19874	0.769559	0.5267	0.184345	0.01	0.0035	0.239546	0.00454806	0.0189861	0	2	2	3	2	2
104	1	80	59	400	5	6.77	6.19244	1.23849	0.43094	0.0861879	0.733884	0.146777	0.0695913	0.118513	1.70299	0	2	1	2	3	1
112	0	85	45	800	9.41176	5.8	8.42888	0.895568	0.656715	0.069776	0.956928	0.101674	0.0779125	0.11353	1.45714	0	2	2	2	1	1
51	0	35	13	400	11.4286	6.18	5.96839	0.522234	0.968402	0.0847352	2.42349	0.212056	0.162255	0.406055	2.50257	0	2	2	2	2	1
19	1	22	9	200	9.09091	3.38	3.13071	0.344378	0.7839	0.086229	0.1	0.011	0.25039	0.0319416	0.127567	0	2	2	1	3	2
5	1	60	16	400	6.66667	1.3	1.32	0.198	0.32	0.048	0.1	0.015	0.242424	0.0757576	0.3125	0	2	2	2	1	2
91	0	50	15	150	3	2.7	2.86277	0.954257	0.8288	0.276267	0.1	0.0333333	0.28951	0.0349312	0.120656	0	2	2	2	1	2
106	0	95	23	400	4.21053	1.6	1.14299	0.271461	0.7645	0.181569	0.1	0.02375	0.668857	0.0874895	0.130804	0	2	2	2	1	2
93	0	70	37	400	5.71429	6.15	6.04325	1.05757	0.899733	0.157453	1.54147	0.269757	0.148882	0.255072	1.71325	0	2	1	3	1	2
26	0	58	25	600	10.3448	4.2	5.87153	0.567581	0.614382	0.0593903	0.940468	0.0909119	0.104637	0.160174	1.53075	0	2	2	2	1	2
98	0	53	17	200	3.77358	2.5	3.68753	0.977195	0.08	0.0212	0.23	0.06095	0.0216948	0.0623724	2.875	0	2	2	1	2	1
75	0	72	40	600	8.33333	9.14	7.46732	0.896079	0.437507	0.0525008	0.310278	0.0372333	0.0585895	0.0415514	0.709195	1	2	2	2	2	2
128	1	67	40	400	5.97015	6.14	5.72501	0.958939	0.774351	0.129704	1.45395	0.243536	0.135258	0.253964	1.87763	1	1	1	1	3	2
238	0	55	47	400	7.27273	7.3	8.74295	1.20216	0.518872	0.0713449	0.620326	0.0852948	0.0593475	0.0709515	1.19553	0	2	2	3	2	2
111	1	75	20	600	8	7.4	9.81707	1.22713	0.924688	0.115586	1.29548	0.161935	0.0941919	0.131962	1.40099	1	2	1	2	3	2
29	1	47	14	400	8.51064	3.41	4.62676	0.543645	0.438585	0.0515337	1.72092	0.202208	0.094793	0.37195	3.92381	1	2	2	2	1	2
115	1	84	14	600	7.14286	6.7	9.53567	1.33499	0.947791	0.132691	1.28585	0.180018	0.0993943	0.134846	1.35668	0	2	2	2	1	2
66	0	70	65	400	5.71429	4.9	5	0.875	0.29	0.05075	0.1	0.0175	0.058	0.02	0.344828	1	2	2	2	1	3
76	1	65	55	400	6.15385	5.34	5.31429	0.863572	0.7641	0.124166	0.1	0.01625	0.143782	0.0188172	0.130873	1	2	2	1	1	1
67	1	80	70	400	5	8.24	9.2107	1.84214	0.765157	0.153031	1.67017	0.334033	0.0830726	0.181329	2.18277	0	2	2	2	1	2
102	1	90	34	800	8.88889	6.35	7.53097	0.847234	0.408342	0.0459385	1.94873	0.219232	0.0542217	0.258762	4.77229	1	2	2	1	1	2
48	1	65	14	1000	15.3846	15.57	17.1201	1.11281	1.79216	0.11649	5.98692	0.38915	0.104681	0.349701	3.34062	1	2	2	2	1	1
133	0	50	18	100	2	2.4	5.28545	2.64273	0.41171	0.205855	0.493232	0.246616	0.0778949	0.0933188	1.19801	0	1	1	1	2	2
241	1	45	13	400	8.88889	5.6	7.77552	0.874746	0.475158	0.0534553	0.93783	0.105506	0.0611095	0.120613	1.97372	0	1	1	3	2	2
82	0	46	35	800	17.3913	9.95	9.76047	0.561227	0.639438	0.0367677	0.4376	0.025162	0.0655131	0.044834	0.684351	1	2	2	3	1	2
58	1	100	35	1200	12	10.39	10.2046	0.850384	0.683219	0.0569349	3.50126	0.291772	0.066952	0.343106	5.12465	0	2	1	2	1	2
123	1	84	40	400	4.7619	12.19	9.84	2.0664	0.83	0.1743	1.57	0.3297	0.0843496	0.159553	1.89157	1	2	2	2	2	2
108	1	85	55	800	9.41176	4.1	4.89374	0.51996	0.689012	0.0732075	2.75281	0.292486	0.140794	0.562516	3.9953	0	2	2	2	1	2
65	0	70	30	600	8.57143	6.73	6.29	0.733833	0.7	0.0816667	0.72	0.084	0.111288	0.114467	1.02857	1	2	2	2	2	2
85	1	78	35	800	10.2564	10.02	9.10594	0.887829	1.09974	0.107225	2.93324	0.285991	0.120772	0.322124	2.6672	0	2	2	2	1	2
81	1	73	25	400	5.47945	6.92	5.83276	1.06448	0.268276	0.0489605	0.51755	0.0944529	0.0459947	0.0887315	1.92917	0	2	2	2	2	1
84	0	40	50	400	10	7.4	6.3805	0.63805	0.960185	0.0960185	2.86539	0.286539	0.150487	0.449086	2.98421	0	2	2	1	1	1
36	1	80	34	600	7.5	10.03	11.2749	1.50332	1.39712	0.186283	4.25097	0.566797	0.123914	0.377031	3.04267	0	2	2	3	3	1
43	1	78	38	800	10.2564	5.59	6.52606	0.636291	0.252785	0.0246465	0.471037	0.0459261	0.0387347	0.0721779	1.86339	0	2	2	2	3	1
7	1	83	44	400	4.81928	6.64	6.15496	1.27715	0.507422	0.10529	0.875717	0.181711	0.0824412	0.142278	1.72582	0	2	2	2	1	1
121	0	80	45	400	5	1.88	1.37281	0.274562	0.7543	0.15086	0.1	0.02	0.549457	0.0728433	0.132573	0	2	2	2	2	1
132	1	75	55	1200	16	12.84	13.35	0.834372	1.68712	0.105445	4.69253	0.293283	0.126376	0.351502	2.78139	1	2	2	2	2	1
37	0	70	43	600	8.57143	5.6	5.54197	0.646563	0.973723	0.113601	1.84968	0.215796	0.1757	0.333758	1.89959	1	2	1	1	1	1
94	0	45	20	600	13.3333	7.1	6.55948	0.491961	0.412585	0.0309439	1.95234	0.146425	0.0628991	0.297636	4.73197	0	2	2	1	1	3
34	0	85	56	400	4.70588	6.4	6.46732	1.37431	0.871949	0.185289	1.83345	0.389608	0.134824	0.283494	2.1027	0	2	2	2	1	2
35	0	79	38	800	10.1266	8.03	8.2925	0.818885	1.66809	0.164724	3.37956	0.333732	0.201156	0.407544	2.02601	0	2	2	2	1	2
87	1	70	74	400	5.71429	6.4	7.37	1.28975	0.35	0.06125	1.39	0.24325	0.0474898	0.188602	3.97143	1	2	2	2	1	1
57	1	74	27	1200	16.2162	7.36	7.19821	0.443889	0.742593	0.0457932	3.60409	0.222253	0.103164	0.500694	4.85339	0	3	1	2	2	2
33	1	65	26	600	9.23077	2.68	3.76858	0.408263	0.65	0.0704167	0.01	1	0.172479	0.00265352	0.0153846	0	3	1	2	2	2
28	0	52	24	800	15.3846	2.86	4.26	0.2769	0.7897	0.0513305	0.4	0.026	0.185376	0.0938967	0.506521	0	3	1	2	1	1
42	0	54	17	400	7.40741	3.8	4.75908	0.642475	0.22	0.0297	3.04261	0.410753	0.0462274	0.639328	13.8301	0	3	1	2	2	2
77	1	72	24	800	11.1111	10.48	9.7	0.873	0.6	0.054	1.85	0.1665	0.0618557	0.190722	3.08333	1	3	1	2	2	1
53	1	85	42	400	4.70588	4.41	4.35839	0.926159	0.228975	0.0486571	1.48314	0.315167	0.0525365	0.340295	6.47731	0	3	1	2	1	2
90	1	74	19	800	10.8108	10.47	9.65015	0.892639	1.36381	0.126153	2.32267	0.214847	0.141325	0.240687	1.70307	0	3	1	2	3	3
92	1	80	25	400	5	4.9	6.7	1.34	0.56672	0.113344	1.73	0.346	0.0845851	0.258209	3.05265	0	3	3	3	1	2
107	1	90	45	800	8.88889	8.2	11.3053	1.27185	1.34357	0.151152	2.50998	0.282373	0.118844	0.222018	1.86814	0	3	1	1	2	2
56	0	59	21	1200	20.339	11.92	11.638	0.5722	1.22422	0.0601907	6.91822	0.340146	0.105192	0.594452	5.65113	1	3	1	3	1	1
6	0	59	56	1200	20.339	12.5	9.52883	0.468501	1.85561	0.091234	5.0308	0.247348	0.194736	0.527955	2.71113	1	3	1	2	2	1
27	0	48	31	400	8.33333	4.06	4.61501	0.553802	0.437338	0.0524806	2.93817	0.352581	0.0947643	0.636655	6.71831	1	3	1	1	2	1
2	1	65	20	900	13.8462	10	9.3176	0.672938	2.275	0.164305	6.02512	0.435148	0.244161	0.646639	2.64841	1	3	1	2	1	1
64	1	78	24	400	5.12821	3.93	4.96657	0.968482	0.252717	0.0492799	1.6283	0.317518	0.0508836	0.327851	6.44316	0	3	1	1	1	2
70	0	75	45	400	5.33333	2.78	3.77456	0.70773	0.488865	0.0916622	1.05712	0.198211	0.129516	0.280065	2.1624	0	3	1	2	2	1
18	0	68	28	800	11.7647	10.43	9.53	0.81005	1.5645	0.132983	1.9345	0.164433	0.164166	0.202991	1.2365	1	1	3	1	1	3
59	1	71	19	400	5.6338	5.42	3.53	0.626575	0.653	0.115908	2.654	0.471085	0.184986	0.751841	4.06432	0	2	2	2	2	1
13	0	93	52	400	4.30108	4.46	3.95	0.918375	0.542	0.126015	1.8568	0.431706	0.137215	0.470076	3.42583	1	2	2	2	1	2
17	1	72	22	400	5.55556	5.67	4.2	0.756	0.82	0.1476	2.1598	0.388764	0.195238	0.514238	2.6339	0	3	1	2	2	2
234	1	40	15	100	2.5	2.54	1.56	0.624	1.239	0.4956	2.1253	0.85012	0.794231	1.36237	1.71533	0	2	2	2	1	1
236	0	70	37	400	5.71429	5.79	4.53	0.79275	0.3464	0.06062	1.7645	0.308787	0.076468	0.389514	5.09382	0	2	2	1	2	1
5	1	60	16	400	6.66667	6.34	3.74	0.561	0.4721	0.070815	2.56	0.384	0.12623	0.684492	5.42258	0	2	2	2	1	2

## Sheet: Controls
Nr	Gender	Age	weight	SNP1 [1/3][VIC/FAM]	SNP2 [1/3] [FAM/VIC]	SNP3 [1/3] [FAM/VIC]	SNP4 [FAM/VIC]	SNP5 [1/3] [FAM/VIC]
1	0	40	64	1	2	1	1	1
2	0	32	90	1	2	2	1	2
3	0	40	67	2	1	2	2	1
4	0	17	60	1	2	1	1	2
5	0	25	57	2	1	1	1	1
6	0	15	50	1	1	2	3	2
7	0	17	70	2	2	2	1	2
8	0	13	45	1	2	1	1	2
9	0	19	83	1	2	1	3	2
10	0	9	22	3	1	2	1	1
11	0	40	60	2	2	3	3	2
12	0	36	85	3	1	1	1	2
13	0	33	75	1	3	1	1	1
14	0	55	80	2	2	2	2	1
15	0	57	68	1	3	2	2	1
16	0	44	68	1	3	3	1	2
17	0	30	90	2	1	2	2	1
18	0	50	82	1	2	3	2	1
19	0	30	60	1	2	3	2	2
20	0	33	68	2	2	3	1	3
21	0	41	70	2	2	2	2	2
22	0	15	62	1	2	2	2	2
23	0	21	70	1	1	2	2	2
24	0	18	58	1	3	3	1	1
25	0	53	125	1	3	3	2	2
26	0	45	80	1	2	1	1	1
27	0	56	85	1	3	1	1	1
28	0	50	80	2	1	2	1	1
29	0	60	90	2	2	3	2	1
30	0	17	45	2	2	3	1	1
31	0	49	80	1	2	3	1	1
32	0	70	71	2	1	2	1	1
33	0	39	60	1	2	2	1	1
34	0	25	50	2	2	2	1	1
35	0	36	64	1	2	3	2	3
36	0	13	56	1	2	3	1	2
37	0	22	58	1	1	1	1	2
38	0	48	65	2	1	1	3	2
39	0	21	60	1	1	3	2	2
40	0	33	50	2	1	3	2	1
41	0	22	65	1	2	3	1	1
42	0	44	72	1	3	2	1	1
43	1	26	64	1	1	2	2	2
44	1	33	65	2	2	3	1	2
45	1	21	70	1	1	2	2	2
46	1	22	65	1	2	2	2	2
47	1	41	70	2	1	3	1	2
48	1	45	78	1	1	2	1	2
49	1	29	80	1	2	2	2	1
50	1	26	75	2	1	1	1	1
51	1	17	70	2	1	2	1	2
52	1	24	85	1	1	2	1	1
53	1	22	60	2	1	2	1	2
54	1	22	60	1	1	2	1	1
55	1	25	60	1	1	2	1	1
56	1	34	60	2	2	1	1	2
57	1	4	22	1	3	1	3	2
58	1	33	74	2	1	1	2	1
59	1	24	70	1	3	2	2	2
60	1	15	50	2	2	3	2	2
61	1	31	70	3	2	3	2	2
62	1	16	55	2	2	1	1	2
63	1	36	54	1	2	2	1	3
64	1	17	74	2	2	1	2	2
65	1	25	82	2	2	1	1	1
66	1	17	42	2	2	1	1	1
67	1	22	60	1	3	3	3	1
68	1	15	46	1	2	2	1	1
69	1	24	65	3	1	1	1	2
70	1	18	74	2	2	1	1	1
71	1	33	81	1	3	2	2	2
72	1	24	54	2	2	1	1	2
73	1	45	75	1	3	3	1	2
74	1	55	72	2	2	1	2	2
75	1	65	90	2	1	2	1	1
76	1	41	70	2	2	2	1	2
77	1	39	62	2	2	1	2	1
78	1	21	70	2	2	1	1	2
79	1	45	80	1	3	1	2	2
80	1	37	83	2	2	1	2	2
81	1	13	35	2	2	2	2	2
82	1	9	22	1	2	2	1	1
83	1	16	60	2	2	3	1	2
84	1	15	50	3	1	1	2	2
85	1	23	87	3	1	3	2	1
86	1	37	70	2	2	3	1	1
87	1	25	58	2	2	2	2	2
88	1	17	53	2	2	2	1	2
89	1	40	72	2	2	3	1	1
90	1	40	67	1	3	2	2	1
91	1	47	55	1	3	3	1	1
92	1	20	75	1	2	3	1	1
93	1	14	47	3	1	3	1	2
94	1	14	84	3	1	2	1	2
95	1	35	70	1	2	1	2	2
96	1	23	65	2	2	3	1	1
97	1	70	80	2	2	1	2	2
98	1	31	90	1	2	1	1	2
99	1	14	65	1	2	1	1	2
100	1	18	50	1	3	2	2	1

## Sheet: Coding
Gender			Patient response to therapy			SNP1		SNP2		SNP3		SNP4		SNP5
1	0		1	0
Male	Female		Resistant	Response		SCN1A IVS5-91G>A		SCN1A c.3184A>G		ABCB1 3435C>T		EPHX1 c.416A>G		EPHX1 c.337T>C
						Genotype	Code	Genotype	Code	Genotype	Code	Genotype	Code	Genotype	Code
						GG	1	AA	3	CC	3	AA	1	TT	1
						GA	2	AG	2	CT	2	AG	2	TC	2
						AA	3	GA	1	TT	1	GG	3	CC	3
